# Supplementary material for: Bermudagrass Cultivars with Different Tolerance to Nematode Damage Are Characterized by Distinct Fungal but Similar Bacterial and Archaeal Microbiomes
Source: Microorganisms. 2022 Feb 16;10(2):457. doi: 10.3390/microorganisms10020457 (PMC8878055; doi:10.3390/microorganisms10020457)
Supplement: Supplementary file 1 [file microorganisms-10-00457-s001.zip]

Archive with 4 entries (4 files):
- Choi_et_al_2022_Supplementary_Table_S1.xlsx
- Choi_et_al_2022_Supplementary_Table_S2.xlsx
- Choi_et_al_2022_Supplementary_Table_S3.xlsx
- Choi_et_al_2022_Supplementary_Figure_S1.png
