# Supplementary material for: Bermudagrass Cultivars with Different Tolerance to Nematode Damage Are Characterized by Distinct Fungal but Similar Bacterial and Archaeal Microbiomes
Source: Microorganisms. 2022 Feb 16;10(2):457. doi: 10.3390/microorganisms10020457 (PMC8878055; doi:10.3390/microorganisms10020457)
Supplement: Supplementary file 1 [file microorganisms-10-00457-s001.zip › Choi_et_al_2022_Supplementary_Table_S1.xlsx]

## Sheet: Supplementary Table S1
Supplementary Table S1. The entire list of indicator species within fungal microbiomes from Latitude 36 (T−) and TifTuf (T+).
Latitude 36					TifTuf					LL					LR					LS					TL					TS					LL+LS					LR+LS					LL+TL
ASV	stat	p-value	significance		ASV	stat	p-value	significance		ASV	stat	p-value	significance		ASV	stat	p-value	significance		ASV	stat	p-value	significance		ASV	stat	p-value	significance		ASV	stat	p-value	significance		ASV	stat	p-value	significance		ASV	stat	p-value	significance		ASV	stat	p-value	significance
ASV58	0.632	0.0001	***		ASV258	0.609	0.0016	**		ASV234	0.953	0.0005	***		ASV81	0.651	0.0229	*		ASV178	0.878	0.0009	***		ASV25	0.93	0.0005	***		ASV49	0.901	0.0014	**		ASV58	0.802	0.0021	**		ASV276	0.852	0.0004	***		ASV179	0.923	0.0001	***
ASV276	0.602	0.0049	**		ASV52	0.6	0.0016	**		ASV84	0.939	0.0005	***		ASV326	0.643	0.0343	*		ASV125	0.838	0.0009	***		ASV61	0.918	0.0005	***		ASV67	0.832	0.0029	**		ASV27	0.711	0.0073	**		ASV187	0.701	0.0057	**		ASV105	0.705	0.0043	**
ASV11	0.592	0.0004	***		ASV434	0.585	0.0064	**		ASV57	0.924	0.0005	***		ASV138	0.626	0.0256	*		ASV348	0.793	0.0019	**		ASV395	0.907	0.0005	***		ASV239	0.704	0.0245	*		ASV95	0.67	0.0136	*		ASV22	0.677	0.0117	*		ASV295	0.693	0.0194	*
ASV27	0.58	0.0001	***		ASV43	0.572	0.0018	**		ASV19	0.899	0.0005	***		ASV14	0.571	0.0344	*		ASV194	0.766	0.0022	**		ASV155	0.893	0.0005	***		ASV30	0.669	0.0226	*							ASV387	0.597	0.0454	*		ASV85	0.65	0.0322	*
ASV19	0.538	0.0001	***		ASV67	0.542	0.0001	***		ASV204	0.784	0.0029	**							ASV355	0.754	0.0119	*		ASV255	0.845	0.0012	**		ASV278	0.611	0.0342	*
ASV95	0.525	0.0017	**		ASV145	0.541	0.0064	**		ASV109	0.708	0.0134	*							ASV331	0.744	0.0116	*		ASV118	0.84	0.0005	***		ASV98	0.543	0.0033	**
ASV569	0.513	0.0133	*		ASV272	0.495	0.0124	*		ASV281	0.65	0.0106	*							ASV42	0.742	0.0021	**		ASV789	0.836	0.0104	*
ASV187	0.496	0.0135	*		ASV161	0.495	0.015	*												ASV115	0.728	0.0035	**		ASV1060	0.826	0.011	*
ASV398	0.494	0.0381	*		ASV25	0.473	0.001	***												ASV495	0.727	0.022	*		ASV24	0.814	0.0005	***
ASV42	0.492	0.0001	***		ASV49	0.426	0.0169	*												ASV398	0.725	0.0141	*		ASV177	0.802	0.0005	***
ASV115	0.492	0.0002	***		ASV92	0.422	0.0001	***												ASV225	0.725	0.0115	*		ASV92	0.783	0.0011	**
ASV57	0.486	0.0001	***		ASV192	0.39	0.0398	*												ASV484	0.708	0.0335	*		ASV6	0.78	0.0011	**
ASV194	0.478	0.0107	*		ASV24	0.382	0.0001	***												ASV79	0.683	0.0009	***		ASV80	0.766	0.0005	***
ASV64	0.464	0.0234	*		ASV177	0.365	0.0141	*												ASV426	0.679	0.0132	*		ASV114	0.75	0.0019	**
ASV225	0.458	0.0135	*		ASV80	0.356	0.0003	***												ASV77	0.673	0.0313	*		ASV21	0.722	0.0011	**
ASV23	0.439	0.0002	***		ASV119	0.349	0.0396	*												ASV116	0.66	0.0332	*		ASV182	0.697	0.001	***
ASV84	0.439	0.0048	**		ASV21	0.342	0.0001	***												ASV238	0.631	0.0214	*		ASV345	0.695	0.0214	*
ASV44	0.436	0.0259	*		ASV144	0.34	0.0014	**												ASV558	0.586	0.032	*		ASV334	0.673	0.0247	*
ASV125	0.435	0.0001	***		ASV7	0.331	0.0311	*												ASV124	0.564	0.0319	*		ASV17	0.662	0.0019	**
ASV234	0.432	0.0347	*		ASV369	0.328	0.0383	*												ASV13	0.548	0.0146	*		ASV86	0.661	0.0458	*
ASV326	0.431	0.0361	*		ASV30	0.324	0.0001	***												ASV290	0.528	0.012	*		ASV20	0.651	0.0476	*
ASV9	0.428	0.0171	*		ASV160	0.318	0.0015	**																	ASV203	0.645	0.0204	*
ASV387	0.422	0.0365	*		ASV17	0.316	0.0037	**																	ASV240	0.611	0.0214	*
ASV22	0.416	0.0268	*		ASV47	0.297	0.0001	***																	ASV127	0.603	0.0292	*
ASV238	0.414	0.038	*		ASV98	0.278	0.0005	***
ASV14	0.409	0.0001	***		ASV68	0.26	0.0015	**
ASV79	0.409	0.0031	**		ASV15	0.26	0.0001	***
ASV178	0.408	0.0369	*		ASV171	0.254	0.0382	*
ASV83	0.406	0.0139	*		ASV53	0.248	0.0316	*
ASV81	0.404	0.0211	*		ASV117	0.238	0.0042	**
ASV170	0.403	0.0064	**		ASV62	0.225	0.0386	*
ASV138	0.402	0.0015	**
ASV102	0.399	0.0402	*		Signif. codes: 0 ‘***’ 0.001 ‘**’ 0.01 ‘*’ 0.05 ‘.’ 0.1 ‘ ’ 1
ASV77	0.389	0.0038	**
ASV74	0.384	0.0147	*
ASV133	0.382	0.0373	*
ASV116	0.373	0.0392	*
ASV18	0.369	0.0218	*
ASV135	0.362	0.022	*
ASV141	0.361	0.0373	*
ASV63	0.353	0.0396	*
ASV75	0.351	0.0048	**
ASV90	0.347	0.0377	*
ASV142	0.344	0.0364	*
ASV89	0.341	0.0373	*
ASV558	0.325	0.0381	*
ASV124	0.325	0.0395	*
ASV231	0.293	0.037	*
ASV40	0.291	0.0001	***
ASV260	0.29	0.0078	**
ASV121	0.287	0.0133	*
ASV13	0.278	0.0068	**
ASV151	0.272	0.0147	*
ASV31	0.271	0.0019	**
ASV153	0.248	0.0258	*
ASV159	0.24	0.0111	*
ASV137	0.214	0.0133	*
[truncated: 12 more columns]
