# Supplementary material for: Bermudagrass Cultivars with Different Tolerance to Nematode Damage Are Characterized by Distinct Fungal but Similar Bacterial and Archaeal Microbiomes
Source: Microorganisms. 2022 Feb 16;10(2):457. doi: 10.3390/microorganisms10020457 (PMC8878055; doi:10.3390/microorganisms10020457)
Supplement: Supplementary file 1 [file microorganisms-10-00457-s001.zip › Choi_et_al_2022_Supplementary_Table_S2.xlsx]

## Sheet: Supplementary Table S2
Supplementary Table S2. The entire list of indicator species within bacterial microbiomes from Latitude 36 (T−) and TifTuf (T+).
Latitude 36					TifTuf					LL					LR					LS					TL					TR					TS					LL+LR					LL+LS
ASV	stat	p-value	significance		ASV	stat	p-value	significance		ASV	stat	p-value	significance		ASV	stat	p-value	significance		ASV	stat	p-value	significance		ASV	stat	p-value	significance		ASV	stat	p-value	significance		ASV	stat	p-value	significance		ASV	stat	p-value	significance		ASV	stat	p-value	significance
ASV915	0.805	0.0001	***		ASV1059	0.557	0.0051	**		ASV1757	0.939	0.0005	***		ASV1692	0.875	0.0005	***		ASV1994	0.876	0.0015	**		ASV2590	0.687	0.0365	*		ASV6633	0.7	0.0446	*		ASV4025	0.917	0.0018	**		ASV345	0.769	0.0012	**		ASV2950	0.8	0.0042	**
ASV1125	0.741	0.0001	***		ASV520	0.494	0.0047	**		ASV321	0.884	0.0005	***		ASV3615	0.844	0.0108	*		ASV143	0.874	0.0007	***		ASV1036	0.635	0.0217	*		ASV4106	0.657	0.0115	*		ASV734	0.88	0.001	***		ASV1386	0.697	0.0074	**		ASV857	0.725	0.0041	**
ASV1403	0.74	0.0001	***		ASV4025	0.49	0.04	*		ASV1093	0.872	0.0005	***		ASV3428	0.831	0.0132	*		ASV1478	0.867	0.0012	**												ASV1059	0.865	0.001	***		ASV1948	0.69	0.017	*		ASV372	0.674	0.0154	*
ASV537	0.736	0.0001	***		ASV796	0.475	0.0391	*		ASV576	0.861	0.0005	***		ASV6368	0.83	0.0119	*		ASV1304	0.866	0.0011	**												ASV3918	0.803	0.0154	*		ASV376	0.684	0.0088	**		ASV2073	0.646	0.0333	*
ASV1387	0.732	0.0001	***		ASV3054	0.454	0.0377	*		ASV1542	0.843	0.0134	*		ASV4111	0.815	0.0119	*		ASV1978	0.864	0.0012	**												ASV3092	0.791	0.0154	*		ASV968	0.673	0.0201	*		ASV3307	0.644	0.0231	*
ASV857	0.722	0.0001	***		ASV2390	0.45	0.0362	*		ASV2850	0.829	0.0134	*		ASV2105	0.792	0.0014	**		ASV859	0.852	0.0007	***												ASV4001	0.787	0.0154	*		ASV1730	0.621	0.046	*		ASV2914	0.637	0.0486	*
ASV345	0.687	0.0006	***		ASV4	0.445	0.0091	**		ASV1427	0.814	0.0011	**		ASV2058	0.78	0.0108	*		ASV890	0.833	0.0007	***												ASV2404	0.775	0.0058	**		ASV764	0.6	0.0467	*		ASV1117	0.628	0.0311	*
ASV1802	0.68	0.0016	**		ASV1605	0.428	0.0305	*		ASV1170	0.8	0.0014	**		ASV2312	0.757	0.0119	*		ASV450	0.832	0.0015	**												ASV155	0.771	0.0045	**							ASV800	0.601	0.0281	*
ASV70	0.664	0.0002	***		ASV174	0.426	0.0409	*		ASV322	0.799	0.0009	***		ASV1568	0.753	0.0094	**		ASV2107	0.831	0.0124	*												ASV3109	0.767	0.001	***
ASV552	0.663	0.0002	***		ASV2537	0.419	0.0447	*		ASV52	0.795	0.0027	**		ASV5312	0.73	0.023	*		ASV2044	0.829	0.0118	*												ASV2667	0.757	0.0154	*
ASV485	0.661	0.0013	**		ASV100	0.414	0.0338	*		ASV1189	0.794	0.0134	*		ASV2866	0.722	0.0086	**		ASV85	0.825	0.0007	***												ASV2294	0.751	0.007	**
ASV1094	0.645	0.0019	**		ASV747	0.399	0.0461	*		ASV776	0.793	0.0005	***		ASV3630	0.72	0.0139	*		ASV3436	0.824	0.0118	*												ASV188	0.744	0.0042	**
ASV393	0.634	0.0006	***		ASV2438	0.391	0.0369	*		ASV363	0.789	0.002	**		ASV1744	0.711	0.0202	*		ASV2545	0.818	0.0019	**												ASV3765	0.742	0.0111	*
ASV376	0.633	0.001	***		ASV55	0.39	0.0307	*		ASV1587	0.787	0.0117	*		ASV4773	0.711	0.0327	*		ASV3950	0.815	0.0128	*												ASV1225	0.735	0.0014	**
ASV369	0.629	0.0001	***		ASV2610	0.386	0.037	*		ASV2268	0.786	0.0017	**		ASV5807	0.711	0.0361	*		ASV4958	0.813	0.0124	*												ASV405	0.734	0.0052	**
ASV1176	0.628	0.0001	***		ASV1901	0.331	0.0142	*		ASV571	0.784	0.0025	**		ASV3254	0.708	0.0235	*		ASV3057	0.812	0.0021	**												ASV5010	0.734	0.0258	*
ASV420	0.623	0.0001	***							ASV2134	0.782	0.0025	**		ASV275	0.698	0.0082	**		ASV2146	0.811	0.0019	**												ASV3354	0.734	0.0239	*
ASV399	0.622	0.0004	***		Signif. codes: 0 ‘***’ 0.001 ‘**’ 0.01 ‘*’ 0.05 ‘.’ 0.1 ‘ ’ 1					ASV3148	0.778	0.0117	*		ASV493	0.696	0.0096	**		ASV2083	0.806	0.0032	**												ASV1296	0.728	0.0023	**
ASV487	0.621	0.0005	***							ASV138	0.776	0.0049	**		ASV3870	0.691	0.015	*		ASV667	0.8	0.0007	***												ASV3768	0.694	0.0331	*
ASV941	0.621	0.0004	***							ASV1118	0.776	0.0028	**		ASV485	0.69	0.0094	**		ASV1156	0.798	0.0124	*												ASV2610	0.687	0.0221	*
ASV396	0.619	0.0002	***							ASV1237	0.772	0.0019	**		ASV429	0.687	0.0088	**		ASV4810	0.798	0.0123	*												ASV24	0.684	0.0193	*
ASV23	0.618	0.0003	***							ASV1050	0.77	0.003	**		ASV169	0.683	0.0205	*		ASV547	0.797	0.001	***												ASV1462	0.679	0.0136	*
ASV1579	0.616	0.0003	***							ASV1645	0.767	0.0022	**		ASV1008	0.683	0.0124	*		ASV540	0.79	0.0008	***												ASV2472	0.676	0.0196	*
ASV745	0.614	0.002	**							ASV1989	0.766	0.0036	**		ASV237	0.673	0.0058	**		ASV1325	0.79	0.0014	**												ASV1708	0.673	0.022	*
ASV1346	0.612	0.0018	**							ASV2267	0.756	0.0134	*		ASV3875	0.67	0.0361	*		ASV97	0.788	0.0007	***												ASV53	0.672	0.0199	*
ASV285	0.609	0.0008	***							ASV4329	0.755	0.0129	*		ASV1602	0.669	0.0181	*		ASV1939	0.783	0.0023	**												ASV965	0.669	0.0356	*
ASV272	0.607	0.0001	***							ASV783	0.751	0.0036	**		ASV1762	0.668	0.0134	*		ASV606	0.781	0.0026	**												ASV688	0.663	0.0073	**
ASV776	0.606	0.0002	***							ASV2636	0.751	0.024	*		ASV665	0.668	0.0057	**		ASV49	0.773	0.0016	**												ASV841	0.661	0.0186	*
ASV578	0.605	0.0009	***							ASV62	0.75	0.0031	**		ASV1551	0.667	0.0203	*		ASV458	0.771	0.0033	**												ASV2660	0.654	0.0492	*
ASV1549	0.605	0.0001	***							ASV630	0.745	0.0142	*		ASV459	0.665	0.0183	*		ASV1025	0.768	0.0028	**												ASV261	0.654	0.0239	*
ASV828	0.601	0.0001	***							ASV1364	0.739	0.0131	*		ASV2370	0.662	0.0343	*		ASV2928	0.762	0.0123	*												ASV1352	0.648	0.0326	*
ASV1200	0.599	0.0016	**							ASV1306	0.738	0.0142	*		ASV92	0.66	0.0287	*		ASV2084	0.762	0.0129	*												ASV952	0.643	0.0121	*
ASV225	0.596	0.0031	**							ASV513	0.738	0.0014	**		ASV1374	0.648	0.01	**		ASV3115	0.761	0.0123	*												ASV461	0.642	0.0243	*
ASV953	0.594	0.0045	**							ASV1209	0.737	0.0149	*		ASV3259	0.647	0.027	*		ASV2774	0.76	0.0024	**												ASV2502	0.642	0.0495	*
ASV2504	0.592	0.0048	**							ASV884	0.737	0.0064	**		ASV1161	0.646	0.0262	*		ASV2601	0.76	0.0123	*												ASV2568	0.625	0.0474	*
ASV606	0.592	0.0008	***							ASV995	0.737	0.0016	**		ASV820	0.646	0.023	*		ASV1412	0.753	0.0058	**												ASV2376	0.618	0.0382	*
ASV1546	0.591	0.0036	**							ASV1973	0.735	0.0155	*		ASV1720	0.646	0.0326	*		ASV1363	0.752	0.0044	**												ASV157	0.616	0.025	*
ASV176	0.591	0.0002	***							ASV460	0.733	0.0092	**		ASV1999	0.644	0.0434	*		ASV844	0.751	0.0041	**												ASV1901	0.61	0.0061	**
ASV1696	0.59	0.0037	**							ASV1729	0.733	0.0055	**		ASV1747	0.643	0.0351	*		ASV3368	0.751	0.005	**												ASV565	0.594	0.0289	*
ASV309	0.589	0.0012	**							ASV765	0.733	0.0042	**		ASV1346	0.643	0.0274	*		ASV4618	0.747	0.0235	*												ASV277	0.586	0.0227	*
ASV576	0.589	0.0005	***							ASV63	0.731	0.0011	**		ASV1144	0.634	0.027	*		ASV310	0.747	0.0007	***												ASV1635	0.576	0.0382	*
ASV1646	0.588	0.0034	**							ASV2418	0.731	0.0227	*		ASV748	0.633	0.0314	*		ASV2544	0.746	0.0007	***
ASV1438	0.588	0.0052	**							ASV465	0.73	0.0016	**		ASV840	0.631	0.0343	*		ASV172	0.746	0.0047	**
ASV1730	0.587	0.0018	**							ASV285	0.73	0.0019	**		ASV2176	0.631	0.0394	*		ASV93	0.743	0.0047	**
ASV665	0.585	0.0011	**							ASV380	0.727	0.0046	**		ASV596	0.619	0.0179	*		ASV1858	0.741	0.0048	**
ASV195	0.584	0.0016	**							ASV503	0.726	0.0027	**		ASV2247	0.615	0.0465	*		ASV2185	0.741	0.0051	**
ASV693	0.583	0.0022	**							ASV1842	0.726	0.0251	*		ASV1908	0.6	0.0318	*		ASV1275	0.738	0.0065	**
ASV198	0.582	0.0001	***							ASV15	0.722	0.0113	*		ASV1289	0.6	0.0431	*		ASV2971	0.736	0.0129	*
ASV318	0.582	0.0011	**							ASV2378	0.718	0.0233	*		ASV597	0.576	0.0489	*		ASV4960	0.734	0.023	*
ASV219	0.581	0.0009	***							ASV2220	0.717	0.0146	*							ASV1518	0.733	0.0095	**
ASV550	0.581	0.0018	**							ASV374	0.716	0.0133	*							ASV1287	0.733	0.0062	**
ASV690	0.579	0.0001	***							ASV590	0.713	0.0054	**							ASV1154	0.732	0.0074	**
ASV680	0.574	0.0001	***							ASV4105	0.711	0.0323	*							ASV203	0.731	0.0031	**
ASV819	0.572	0.0019	**							ASV1768	0.71	0.015	*							ASV494	0.73	0.0057	**
ASV2950	0.566	0.0126	*							ASV3099	0.71	0.0129	*							ASV4349	0.729	0.0129	*
ASV733	0.566	0.0001	***							ASV1812	0.71	0.0135	*							ASV130	0.727	0.0024	**
ASV562	0.565	0.0019	**							ASV256	0.709	0.0075	**							ASV507	0.725	0.0041	**
ASV275	0.564	0.0032	**							ASV1048	0.708	0.0228	*							ASV2600	0.725	0.0141	*
ASV979	0.562	0.0002	***							ASV173	0.707	0.0086	**							ASV2276	0.723	0.0234	*
ASV926	0.56	0.0033	**							ASV834	0.704	0.0243	*							ASV2323	0.722	0.0078	**
ASV707	0.559	0.0009	***							ASV1801	0.699	0.0362	*							ASV2164	0.721	0.0229	*
ASV493	0.558	0.0053	**							ASV589	0.694	0.0015	**							ASV1545	0.719	0.0024	**
ASV1270	0.558	0.0007	***							ASV1094	0.694	0.0129	*							ASV732	0.717	0.0078	**
ASV2414	0.557	0.0053	**							ASV741	0.694	0.0039	**							ASV2452	0.716	0.0067	**
ASV169	0.557	0.0005	***							ASV821	0.693	0.0132	*							ASV3434	0.716	0.0124	*
ASV698	0.557	0.0044	**							ASV784	0.692	0.0165	*							ASV38	0.713	0.0088	**
ASV608	0.556	0.0029	**							ASV690	0.69	0.0158	*							ASV2454	0.711	0.0229	*
ASV350	0.554	0.0032	**							ASV1453	0.689	0.0349	*							ASV264	0.711	0.0097	**
ASV2399	0.554	0.0147	*							ASV2819	0.689	0.0124	*							ASV1114	0.711	0.0076	**
ASV1678	0.553	0.0001	***							ASV680	0.688	0.0068	**							ASV1710	0.711	0.0097	**
ASV540	0.551	0.0029	**							ASV1211	0.687	0.017	*							ASV3173	0.706	0.0243	*
ASV144	0.55	0.0022	**							ASV393	0.685	0.012	*							ASV199	0.705	0.0122	*
ASV492	0.55	0.0055	**							ASV2442	0.684	0.0164	*							ASV2157	0.705	0.0084	**
ASV1164	0.547	0.0059	**							ASV2094	0.683	0.0129	*							ASV1267	0.705	0.0047	**
ASV1185	0.546	0.0027	**							ASV413	0.682	0.0085	**							ASV1788	0.703	0.0237	*
ASV1602	0.546	0.0047	**							ASV2589	0.682	0.0221	*							ASV3114	0.703	0.0228	*
ASV18	0.545	0.0048	**							ASV533	0.677	0.0154	*							ASV2916	0.702	0.0229	*
ASV1621	0.545	0.009	**							ASV227	0.671	0.0177	*							ASV3157	0.698	0.0244	*
ASV1275	0.544	0.0012	**							ASV175	0.669	0.0033	**							ASV3270	0.698	0.0123	*
ASV764	0.543	0.0024	**							ASV1370	0.657	0.0272	*							ASV925	0.698	0.011	*
ASV1117	0.543	0.0002	***							ASV432	0.654	0.0207	*							ASV2762	0.697	0.0159	*
ASV1220	0.542	0.0072	**							ASV3251	0.653	0.0482	*							ASV178	0.696	0.0098	**
ASV547	0.542	0.003	**							ASV362	0.652	0.0047	**							ASV1432	0.695	0.0161	*
ASV140	0.54	0.0006	***							ASV806	0.652	0.0342	*							ASV2222	0.693	0.0119	*
ASV918	0.538	0.0023	**							ASV2613	0.646	0.0407	*							ASV2453	0.693	0.0124	*
ASV749	0.538	0.002	**							ASV3248	0.642	0.0327	*							ASV1636	0.693	0.035	*
ASV422	0.537	0.0005	***							ASV396	0.641	0.0175	*							ASV2817	0.687	0.0232	*
ASV727	0.535	0.0049	**							ASV221	0.638	0.0161	*							ASV2174	0.685	0.015	*
ASV3307	0.533	0.0133	*							ASV812	0.638	0.0193	*							ASV991	0.685	0.0194	*
ASV372	0.532	0.0065	**							ASV399	0.637	0.0184	*							ASV496	0.685	0.011	*
ASV538	0.53	0.0084	**							ASV18	0.637	0.0308	*							ASV177	0.683	0.0119	*
ASV1505	0.53	0.0106	*							ASV833	0.636	0.0248	*							ASV3508	0.683	0.0366	*
ASV924	0.528	0.002	**							ASV176	0.635	0.0194	*							ASV303	0.682	0.0127	*
ASV2711	0.527	0.0027	**							ASV2949	0.635	0.0363	*							ASV258	0.682	0.0042	**
ASV1146	0.526	0.0099	**							ASV1317	0.634	0.0305	*							ASV595	0.68	0.0132	*
ASV1410	0.525	0.0099	**							ASV959	0.633	0.0493	*							ASV842	0.68	0.0187	*
ASV2244	0.524	0.0062	**							ASV1028	0.626	0.0364	*							ASV1250	0.675	0.0133	*
ASV2442	0.523	0.0034	**							ASV1843	0.624	0.0331	*							ASV573	0.674	0.0138	*
ASV503	0.523	0.0023	**							ASV109	0.613	0.0162	*							ASV2550	0.673	0.0213	*
ASV1154	0.522	0.0057	**							ASV337	0.61	0.0457	*							ASV1141	0.673	0.0111	*
ASV333	0.521	0.0117	*							ASV631	0.605	0.0413	*							ASV2347	0.672	0.0191	*
ASV1325	0.521	0.0077	**							ASV1856	0.604	0.0432	*							ASV2295	0.672	0.0241	*
ASV291	0.521	0.0031	**							ASV1851	0.602	0.0451	*							ASV1980	0.667	0.016	*
ASV612	0.521	0.006	**							ASV54	0.598	0.0243	*							ASV2375	0.667	0.0224	*
ASV1262	0.52	0.0035	**							ASV467	0.585	0.0385	*							ASV554	0.666	0.0254	*
ASV1121	0.52	0.0139	*							ASV415	0.581	0.0366	*							ASV2351	0.665	0.0187	*
ASV59	0.519	0.0006	***							ASV723	0.574	0.046	*							ASV2085	0.664	0.0221	*
ASV800	0.519	0.0018	**							ASV751	0.565	0.0157	*							ASV1790	0.664	0.0205	*
ASV1657	0.519	0.0119	*																	ASV1277	0.664	0.0284	*
ASV2612	0.519	0.0135	*																	ASV1650	0.66	0.0033	**
ASV137	0.518	0.0006	***																	ASV1584	0.659	0.0461	*
ASV1926	0.518	0.0119	*																	ASV2221	0.659	0.0378	*
ASV453	0.517	0.0008	***																	ASV148	0.656	0.0194	*
ASV723	0.516	0.0003	***																	ASV767	0.656	0.021	*
ASV501	0.516	0.0077	**																	ASV509	0.655	0.0054	**
ASV390	0.515	0.0022	**																	ASV1292	0.655	0.0232	*
ASV1287	0.512	0.0074	**																	ASV1323	0.653	0.0346	*
ASV513	0.512	0.003	**																	ASV1362	0.652	0.0202	*
ASV890	0.511	0.0118	*																	ASV2181	0.646	0.0324	*
ASV494	0.51	0.007	**																	ASV749	0.645	0.0146	*
ASV653	0.509	0.0161	*																	ASV149	0.645	0.0287	*
ASV652	0.508	0.0034	**																	ASV1591	0.643	0.0392	*
ASV1193	0.506	0.0165	*																	ASV2543	0.643	0.0348	*
ASV1109	0.505	0.0045	**																	ASV2469	0.642	0.0483	*
ASV594	0.504	0.001	***																	ASV545	0.642	0.0307	*
ASV1032	0.504	0.0068	**																	ASV5570	0.639	0.0332	*
ASV2024	0.503	0.0368	*																	ASV519	0.638	0.0182	*
ASV374	0.503	0.0025	**																	ASV2505	0.637	0.0416	*
ASV1958	0.503	0.0119	*																	ASV1302	0.636	0.0234	*
ASV859	0.503	0.0098	**																	ASV4979	0.634	0.045	*
ASV2139	0.502	0.0145	*																	ASV917	0.634	0.0333	*
ASV1060	0.502	0.0058	**																	ASV813	0.633	0.0437	*
ASV605	0.502	0.0385	*																	ASV3264	0.632	0.0489	*
ASV460	0.501	0.0015	**																	ASV924	0.632	0.0235	*
ASV528	0.501	0.0091	**																	ASV192	0.631	0.0232	*
ASV823	0.5	0.0089	**																	ASV825	0.63	0.0238	*
ASV3009	0.5	0.0403	*																	ASV1509	0.627	0.0436	*
ASV2922	0.5	0.0144	*																	ASV201	0.627	0.0035	**
ASV1263	0.5	0.0094	**																	ASV2249	0.625	0.0372	*
ASV812	0.5	0.0047	**																	ASV713	0.625	0.0363	*
ASV4774	0.499	0.0354	*																	ASV2415	0.623	0.047	*
ASV1478	0.499	0.011	*																	ASV603	0.62	0.0426	*
ASV1768	0.499	0.0142	*																	ASV2674	0.62	0.0469	*
ASV127	0.498	0.0141	*																	ASV1340	0.619	0.0413	*
ASV2469	0.498	0.0399	*																	ASV2227	0.616	0.0368	*
ASV1304	0.498	0.0373	*																	ASV251	0.616	0.0192	*
ASV1432	0.497	0.0185	*																	ASV1415	0.614	0.0496	*
ASV97	0.497	0.0134	*																	ASV874	0.613	0.0275	*
ASV415	0.497	0.0006	***																	ASV752	0.612	0.0375	*
ASV168	0.497	0.0069	**																	ASV2917	0.612	0.0441	*
ASV2174	0.496	0.0252	*																	ASV2012	0.609	0.0493	*
ASV2762	0.496	0.0135	*																	ASV2026	0.608	0.0322	*
ASV1925	0.496	0.039	*																	ASV882	0.604	0.0116	*
ASV458	0.495	0.0041	**																	ASV1879	0.599	0.017	*
ASV917	0.494	0.0114	*																	ASV685	0.581	0.0361	*
ASV817	0.494	0.0148	*																	ASV152	0.575	0.0134	*
ASV1370	0.493	0.0098	**																	ASV1805	0.572	0.0448	*
ASV2273	0.492	0.0175	*																	ASV1700	0.532	0.0351	*
ASV2638	0.492	0.0161	*
ASV892	0.492	0.0005	***
ASV4959	0.491	0.0409	*
ASV254	0.491	0.0088	**
ASV2201	0.491	0.0379	*
ASV226	0.491	0.005	**
ASV3046	0.49	0.0232	*
ASV1064	0.49	0.0009	***
ASV664	0.489	0.0131	*
ASV4349	0.489	0.0377	*
ASV1948	0.488	0.0135	*
ASV1500	0.487	0.0154	*
ASV1757	0.487	0.0343	*
ASV29	0.487	0.0099	**
ASV840	0.486	0.0175	*
ASV1050	0.486	0.0115	*
ASV1245	0.486	0.0149	*
ASV2600	0.485	0.0357	*
ASV2083	0.485	0.0333	*
ASV147	0.485	0.0171	*
ASV1075	0.484	0.0031	**
ASV2459	0.483	0.0151	*
ASV478	0.482	0.0028	**
ASV450	0.482	0.0178	*
ASV3846	0.482	0.0399	*
ASV1177	0.481	0.0178	*
ASV1875	0.481	0.0124	*
ASV732	0.48	0.017	*
ASV1999	0.48	0.0118	*
ASV767	0.48	0.0118	*
ASV138	0.48	0.0099	**
ASV1494	0.479	0.02	*
ASV1386	0.479	0.0212	*
ASV1237	0.478	0.0058	**
ASV4242	0.478	0.0382	*
ASV632	0.477	0.0192	*
ASV884	0.476	0.0087	**
ASV1008	0.476	0.0382	*
ASV462	0.476	0.0211	*
ASV1096	0.475	0.0157	*
ASV160	0.475	0.0163	*
ASV1638	0.475	0.0349	*
ASV2054	0.475	0.0308	*
ASV85	0.475	0.0153	*
ASV2589	0.474	0.0374	*
ASV571	0.474	0.0029	**
ASV1453	0.473	0.0141	*
ASV215	0.473	0.0174	*
ASV939	0.472	0.0155	*
ASV768	0.472	0.0189	*
ASV813	0.472	0.0034	**
ASV3875	0.472	0.0371	*
ASV1839	0.471	0.0336	*
ASV2119	0.471	0.0359	*
ASV2173	0.47	0.0368	*
ASV508	0.469	0.0155	*
ASV1591	0.469	0.0127	*
ASV2295	0.468	0.0365	*
ASV1171	0.468	0.0336	*
ASV166	0.468	0.0024	**
ASV596	0.467	0.0001	***
ASV1398	0.466	0.0371	*
ASV1868	0.466	0.0355	*
ASV120	0.465	0.0122	*
ASV1182	0.465	0.0221	*
ASV1011	0.465	0.0365	*
ASV3508	0.465	0.0384	*
ASV322	0.464	0.0153	*
ASV1028	0.464	0.0045	**
ASV1681	0.464	0.0225	*
ASV554	0.464	0.0088	**
ASV229	0.462	0.0019	**
ASV407	0.462	0.0165	*
ASV2536	0.462	0.0321	*
ASV2073	0.462	0.025	*
ASV999	0.462	0.014	*
ASV2575	0.461	0.0373	*
ASV995	0.461	0.0047	**
ASV1306	0.461	0.0365	*
ASV1415	0.461	0.0164	*
ASV2351	0.46	0.029	*
ASV1114	0.46	0.0274	*
ASV199	0.459	0.0059	**
ASV3619	0.459	0.0385	*
ASV963	0.459	0.003	**
ASV1729	0.458	0.0301	*
ASV1535	0.457	0.0173	*
ASV1841	0.457	0.0232	*
ASV3200	0.457	0.0305	*
ASV2249	0.456	0.0056	**
ASV603	0.456	0.023	*
ASV1005	0.456	0.0216	*
ASV1949	0.456	0.0368	*
ASV1267	0.455	0.0026	**
ASV2545	0.455	0.0377	*
ASV2186	0.455	0.0304	*
ASV1363	0.455	0.0195	*
ASV1097	0.455	0.0212	*
ASV1622	0.454	0.0145	*
ASV1891	0.454	0.036	*
ASV2993	0.453	0.0385	*
ASV1701	0.452	0.0164	*
ASV1790	0.452	0.0255	*
ASV972	0.452	0.0354	*
ASV2420	0.451	0.0376	*
ASV2854	0.451	0.0363	*
ASV337	0.451	0.023	*
ASV477	0.451	0.0254	*
ASV454	0.45	0.006	**
ASV1120	0.45	0.0237	*
ASV3870	0.45	0.0405	*
ASV2967	0.449	0.0335	*
ASV3503	0.448	0.0328	*
ASV968	0.448	0.0202	*
ASV985	0.448	0.0052	**
ASV1034	0.447	0.0227	*
ASV425	0.446	0.0026	**
ASV1018	0.446	0.0254	*
ASV700	0.446	0.0267	*
ASV2103	0.445	0.0433	*
ASV143	0.445	0.0267	*
ASV625	0.445	0.0063	**
ASV1047	0.444	0.032	*
ASV1766	0.444	0.0346	*
ASV109	0.444	0.0047	**
ASV2370	0.444	0.0363	*
ASV2012	0.443	0.0102	*
ASV82	0.443	0.0012	**
ASV89	0.442	0.0144	*
ASV1066	0.442	0.0141	*
ASV3877	0.442	0.0401	*
ASV466	0.44	0.0088	**
ASV1029	0.44	0.0221	*
ASV1194	0.44	0.0216	*
ASV1397	0.439	0.0352	*
ASV573	0.438	0.0297	*
ASV3259	0.437	0.0131	*
ASV1093	0.437	0.0286	*
ASV2100	0.437	0.0389	*
ASV1289	0.436	0.0076	**
ASV741	0.435	0.0212	*
ASV321	0.433	0.0237	*
ASV590	0.433	0.0044	**
ASV2496	0.433	0.0338	*
ASV1161	0.433	0.0153	*
ASV1784	0.432	0.0297	*
ASV1939	0.432	0.0275	*
ASV240	0.432	0.0285	*
ASV1211	0.431	0.0248	*
ASV310	0.43	0.0191	*
ASV459	0.43	0.0248	*
ASV883	0.43	0.02	*
ASV1679	0.428	0.0381	*
ASV954	0.427	0.0367	*
ASV834	0.427	0.0121	*
ASV770	0.427	0.0351	*
ASV303	0.425	0.0248	*
ASV1279	0.425	0.0044	**
ASV998	0.425	0.0436	*
ASV533	0.424	0.0314	*
ASV54	0.424	0.0011	**
ASV1645	0.423	0.0326	*
ASV2914	0.423	0.0401	*
ASV1990	0.423	0.0184	*
ASV2157	0.422	0.0261	*
ASV139	0.42	0.0126	*
ASV703	0.42	0.0415	*
ASV1511	0.42	0.0326	*
ASV75	0.42	0.0022	**
ASV2374	0.418	0.0069	**
ASV1144	0.416	0.0242	*
ASV66	0.416	0.0007	***
ASV2176	0.416	0.0102	*
ASV348	0.415	0.0444	*
ASV1760	0.415	0.0471	*
[truncated: 44 more columns]
