# Supplementary material for: Bermudagrass Cultivars with Different Tolerance to Nematode Damage Are Characterized by Distinct Fungal but Similar Bacterial and Archaeal Microbiomes
Source: Microorganisms. 2022 Feb 16;10(2):457. doi: 10.3390/microorganisms10020457 (PMC8878055; doi:10.3390/microorganisms10020457)
Supplement: Supplementary file 1 [file microorganisms-10-00457-s001.zip › Choi_et_al_2022_Supplementary_Table_S3.xlsx]

## Sheet: Supplementary Table S3
Supplementary Table S3. The entire list of indicator species within archaeal microbiomes from Latitude 36 (T−) and TifTuf (T+).
TS					LS+TS
ASV	stat	p-value	significance		ASV	stat	p-value	significance
ASV5970	0.723	0.0124	*		ASV602	0.73	0.0116	*
ASV2467	0.548	0.034	*		ASV21	0.672	0.0236	*
					ASV722	0.656	0.0247	*
					ASV113	0.649	0.0217	*
					ASV257	0.643	0.0483	*
					Signif. codes: 0 ‘***’ 0.001 ‘**’ 0.01 ‘*’ 0.05 ‘.’ 0.1 ‘ ’ 1
